# Supplementary material for: Lactate-Induced Mitochondrial Calcium Uptake 3 Aggravates Myocardial Ischemia–Reperfusion Injury by Promoting Neutrophil Extracellular Trap Formation
Source: Research (Wash D C). 2025 May 30;8:0705. doi: 10.34133/research.0705 (PMC12123085; doi:10.34133/research.0705)
Supplement: Supplementary 1 — Figs. S1 to S3 [file research.0705.f1.zip]

Archive with 4 entries (4 files):
- Figure S1.pdf
- Figure S2.pdf
- Figure S3.pdf
- Supplementary Information.docx
